# Supplementary material for: Trichromacy is insufficient for mate detection in a mimetic butterfly
Source: Commun Biol. 2025 Feb 6;8:189. doi: 10.1038/s42003-025-07472-7 (PMC11802900; doi:10.1038/s42003-025-07472-7)
Supplement: Supplementary file 3 — Supplementary Data 1 [file 42003_2025_7472_MOESM3_ESM.xlsx]

## Sheet: Opsin specimens
Genus	Species	ID	Sex	Tissue	Country	Collection locality	Date Collected	Sequencing method	UVRh Accession	BRh Accession	LWRh Accession	Transcriptome
Adelpha	basiloides	AB63	N/A	head	Mexico	Azulillo, Candelaria Loxicha, Oaxaca	2008-10-20	Sanger	OR915028	OR914986	OR915007	No
Adelpha	boreas	RIH4634	F	head	Costa Rica	Guadalupe, nr. La Palma, Puntarenas	2016-07-19	RNA-seq	OR915029	OR914987	OR915008	Yes
Adelpha	californica	GB3	M	head	USA	Anza, California	2008-10-19	Sanger	OR915030	OR914988	OR915009	No
Adelpha	californica	SR1	N/A	head	USA	Star Ranch, Orange County	2008-10-28	Sanger	PP992301	PP958855	PP958867	No
Adelpha	cocala	RIH3935	M	head	Costa Rica	La Selva Biological Field Station, Heredia	2016-01-09	RNA-seq	OR915031	OR914989	OR915010	Yes
Adelpha	cocala	RIH3922	F	head	Costa Rica	La Selva Biological Field Station, Heredia	2016-01-07	RNA-seq	PP992306	PP958861	PP958872	Yes
Adelpha	cytherea	RIH3916	M	head	Costa Rica	La Selva Biological Field Station, Heredia	2016-01-07	RNA-seq	OR915032	OR914990	OR915011	Yes
Adelpha	cytherea	RIH3909	F	head	Costa Rica	Las Brisas, Limon	2016-01-06	RNA-seq	PP992304	PP958856	PP958870	Yes
Adelpha	donysa	AB185	N/A	head	Mexico	Distrito Mixe. carretera Ayutla-Totontepec, 11 km desviación (terracería) hacia Villa Alta, Oaxaca	2009-10-09	Sanger	OR915033	OR914991	OR915012	No
Adelpha	erotia	RIH4353	F	head	Costa Rica	Guadalupe, nr. La Palma, Puntarenas	2016-06-06	RNA-seq	OR915034	OR914992	OR915013	Yes
Adelpha	erotia	RIH4352	M	head	Costa Rica	Guadalupe, nr. La Palma, Puntarenas	2016-06-06	RNA-seq	PP992308	PP958859	PP958877	Yes
Adelpha	ethelda	AB131	N/A	head	Mexico	Distrito Choapam: 7 km de San Juan Comaltepec a Santiago Choapam, Oaxaca	2009-10-07	Sanger	OR915035	OR914993	OR915014	No
Adelpha	fessonia	AFE102	F	head	Costa Rica	N/A	2017-10-19	RNA-seq	OR915036	OR914994	OR915015	Yes
Adelpha	fessonia	AFE100	M	head	Costa Rica	N/A	2017-10-19	RNA-seq	PP992305	PP958858	PP958871	Yes
Adelpha	fessonia	AFE254	M	head	Costa Rica	N/A	2017-10-19	RNA-seq	N/A	N/A	N/A	No
Adelpha	fessonia	AFE257	M	head	Costa Rica	N/A	2017-10-19	RNA-seq	N/A	N/A	N/A	No
Adelpha	fessonia	AFE259	M	head	Costa Rica	N/A	2017-10-19	RNA-seq	N/A	N/A	N/A	No
Adelpha	heraclea	RIH4471	M	head	Costa Rica	Guadalupe, nr. La Palma, Puntarenas	2016-06-27	RNA-seq	OR915037	OR914995	OR915016	Yes
Adelpha	heraclea	RIH4447	F	head	Costa Rica	Guadalupe, nr. La Palma, Puntarenas	2016-06-26	RNA-seq	PP992310	PP958862	PP958873	Yes
Adelpha	iphiclus	AB45	N/A	head	Mexico	Azulillo, Candelaria Loxicha, Oaxaca	2008-08-24	Sanger	OR915038	OR914996	OR915017	No
Adelpha	leucerioides	AB6	N/A	head	Mexico	Finca Aurora - San Isidro, Pluma Hidalgo, Oaxaca	2007-09-19	Sanger	OR915039	OR914997	PQ301474 (LW1); OR915018 (LW2)	No
Adelpha	leucophthalma	RIH3501	F	head	Costa Rica	Quebrada Molinete, Heredia	2015-03-06	RNA-seq	OR915040	OR914998	OR915019	Yes
Adelpha	leucophthalma	RIH4203	M	head	Costa Rica	Quebrada Molinete, Heredia	2016-04-12	RNA-seq	PP992307	PP958857	PP958866	Yes
Adelpha	malea	RIH4014	F	head	Costa Rica	La Selva Biological Field Station, Heredia	2016-01-16	RNA-seq	OR915041	OR914999	OR915020	Yes
Adelpha	naxia	RIH4539	M	head	Costa Rica	Guadalupe, nr. La Palma, Puntarenas	June-July 2016	RNA-seq	OR915042	OR915000	OR915021	Yes
Adelpha	naxia	RIH4463	F	head	Costa Rica	Guadalupe, nr. La Palma, Puntarenas	2016-06-27	RNA-seq	PP992311	PP958863	PP958876	Yes
Adelpha	naxia	RIH4497	F	head	Costa Rica	Guadalupe, nr. La Palma, Puntarenas	2016-06-30	RNA-seq	PP992313	PP958865	PP958875	Yes
Adelpha	naxia	RIH4538	M	head	Costa Rica	Guadalupe, nr. La Palma, Puntarenas	June-July 2016	RNA-seq	PP992312	PP958864	PP958874	Yes
Adelpha	phylaca	RIH4045	M	head	Costa Rica	La Selva Biological Field Station, Heredia	2016-01-27	RNA-seq	OR915043	OR915001	OR915022	Yes
Adelpha	phylaca	RIH4069	M	head	Costa Rica	La Selva Biological Field Station, Heredia	2016-02-08	RNA-seq	PP992309	PP958860	PP958878	Yes
Adelpha	pithys	AB7	N/A	head	Mexico	Finca Aurora - San Isidro, Pluma Hidalgo, Oaxaca	2007-09-19	Sanger	OR915044	OR915002	OR915023	No
Adelpha	serpa celerio	RIH3934	M	head	Costa Rica	La Selva Biological Field Station, Heredia	2016-01-09	RNA-seq	OR915045	OR915003	OR915024	Yes
Adelpha	serpa celerio	RIH4101	F	head	Costa Rica	La Selva Biological Station	2016-02-21	RNA-seq	PP992302	PP958854	PP958868	Yes
Limenitis	arthemis astyanax	AW0103	F	head	USA	3.5 miles Northeast of Bronson, FL, Levy Co, Florida	2016-09-11	RNA-seq	OR915046	OR915004	OR915025	Yes
Limenitis	arthemis astyanax	AW0111	M	head	USA	3.5 miles Northeast of Bronson, FL, Levy Co, Florida	2016-09-11	RNA-seq	PP992303	PP958853	PP958869	Yes
Limenitis	archippus	FG2	N/A	head	USA	Western, MA	N/A	Sanger	OR915047	OR915005	OR915026	No
Limenitis	lorquini	GB2	N/A	head	USA	Sinlahekin Reserve, WA	2008-06-21	Sanger	OR915048	OR915006	OR915027	No
