# Supplementary material for: Trichromacy is insufficient for mate detection in a mimetic butterfly
Source: Commun Biol. 2025 Feb 6;8:189. doi: 10.1038/s42003-025-07472-7 (PMC11802900; doi:10.1038/s42003-025-07472-7)
Supplement: Supplementary file 4 — Supplementary Data 2 [file 42003_2025_7472_MOESM4_ESM.xlsx]

## Sheet: RNA-seq libraries
Genus	species	sex	specimen	left reads	right reads	total reads	No. of total genes	No. of total transcripts	N50	Total Assembled bases	Median contig length	N50	Total assembled bases	Median contig length
Adelpha	boreas	F	RIH4634	28462023	28462023	56924046	26199	40462	1326	39752218	681	1146	22967197	609
Adelpha	cocala	M	RIH3935	47793983	47793983	95587966	30829	59445	1504	63265228	702	1284	28522850	609
Adelpha	cocala	F	RIH3922	48749770	48749770	97499540	19514	23926	876	17806686	521	764	13272155	497
Adelpha	cytherea	M	RIH3916	43970072	43970072	87940144	29039	50437	2156	69010795	845	1640	30667190	629
Adelpha	cytherea	F	RIH3909	45993070	45993070	91986140	26577	45176	2415	66860432	899	1718	29463148	657
Adelpha	erotia	F	RIH4353	26173985	26173985	52347970	22627	31934	1271	30269161	657	1121	19333062	598
Adelpha	erotia	M	RIH4352	27459310	27459310	54918620	23955	34620	1205	31765453	654	1085	20191656	598
Adelpha	heraclea	M	RIH4471	21952274	21952274	43904548	26838	44531	1817	54892778	793	1437	27140106	661
Adelpha	heraclea	F	RIH4447	25258251	25258251	50516502	27105	46462	1761	56317194	804	1448	27552195	671
Adelpha	leucophthalma	F	RIH3501	28813681	28813681	57627362	21544	33122	1166	29655819	644	1070	17916564	589
Adelpha	leucophthalma	M	RIH4203	26151251	26151251	52302502	18115	28532	830	20334254	546	802	12502525	524
Adelpha	malea	F	RIH4014	26068226	26068226	52136452	21973	29730	1229	27364038	629	1070	18167913	570
Adelpha	naxia	M	RIH4538	25032150	25032150	50064300	25703	42061	1410	43061754	723	1250	23745624	639
Adelpha	naxia	M	RIH4539	26256011	26256011	52512022	29587	52256	1608	58524259	748	1332	28271878	631
Adelpha	naxia	F	RIH4463	26357990	26357990	52715980	25784	44829	1830	55501367	827	1502	26877611	683
Adelpha	naxia	F	RIH4497	30955782	30955782	61911564	25122	42420	1607	47946697	774	1397	25031526	672.5
Adelpha	phylaca	M	RIH4045	27546660	27546660	55093320	23310	37695	1207	34378892	652	1141	20157866	605
Adelpha	phylaca	M	RIH4069	26309803	26309803	52619606	24569	39633	1289	38134540	677	1172	21714216	615
Adelpha	serpa	M	RIH3934	26279883	26279883	52559766	19507	28005	985	22416138	598	942	15030123	576
Adelpha	serpa	F	RIH4101	29277224	29277224	58554448	23717	38804	1451	41006070	738	1321	22946246	676
Adelpha	fessonia	M	AFE100	28670659	28670659	57341318	27780	58086	3970	125898455	1277	2209	34171734	612
Adelpha	fessonia	F	AFE102	31106416	31106416	62212832	27467	59333	4189	137749656	1388	2354	35303833	625
Limenitis	arthemis astyanax	F	AW0103	27553559	27553559	55107118	23632	48857	3516	101212834	1325	2203	30665234	708
Limenitis	arthemis astyanax	M	AW0111	35121972	35121972	70243944	24877	52900	3745	114837834	1332	2238	31863906	667
