# Supplementary material for: Trichromacy is insufficient for mate detection in a mimetic butterfly
Source: Commun Biol. 2025 Feb 6;8:189. doi: 10.1038/s42003-025-07472-7 (PMC11802900; doi:10.1038/s42003-025-07472-7)
Supplement: Supplementary file 5 — Supplementary Data 3 [file 42003_2025_7472_MOESM5_ESM.xlsx]

## Sheet: Wing reflectance specimens
Genus	Species	ID	Sex	Country	State	Municipality	Elevation (m)	Date collected	Left forewing orange spectra	Left forewing white spectra	Left hindwing white spectra	Right forewing orange spectra	Forewing dark spectra
Adelpha	basiliodes	231587	F	Mexico	Oaxaca	Candelaría Loxicha	380	2008-08-24	Yes	Yes	Yes	Yes	Yes
Adelpha	basiliodes	231609	F	Mexico	Oaxaca	Candelaría Loxicha	380	2008-10-22	Yes	Yes	Yes	Yes	Yes
Adelpha	basiliodes	406272	F	Mexico	Oaxaca	Pluma Hidalgo	410	2012-09-06	Yes	Yes	N/A	Yes	Yes
Adelpha	basiliodes	406276	F	Mexico	Oaxaca	Candelaría Loxicha	380	2012-09-09	Yes	Yes	Yes	Yes	Yes
Adelpha	basiliodes	406287	F	Mexico	Oaxaca	Candelaría Loxicha	380	2012-09-09	Yes	Yes	Yes	Yes	Yes
Adelpha	basiliodes	406288	F	Mexico	Oaxaca	Pluma Hidalgo	410	2012-09-10	Yes	N/A	Yes	Yes	Yes
Adelpha	basiliodes	406293	F	Mexico	Oaxaca	Pluma Hidalgo	410	2012-09-13	Yes	Yes	N/A	Yes	Yes
Adelpha	basiliodes	406296	F	Mexico	Oaxaca	Pluma Hidalgo	410	2013-09-11	Yes	N/A	Yes	Yes	Yes
Adelpha	basiliodes	231583	M	Mexico	Oaxaca	Candelaría Loxicha	380	2008-10-20	Yes	Yes	Yes	Yes	Yes
Adelpha	basiliodes	231601	M	Mexico	Oaxaca	Candelaría Loxicha	380	2008-10-22	Yes	Yes	N/A	Yes	Yes
Adelpha	basiliodes	231607	M	Mexico	Oaxaca	Candelaría Loxicha	400	2007-09-22	Yes	Yes	Yes	Yes	Yes
Adelpha	basiliodes	406259	M	Mexico	Oaxaca	Pluma Hidalgo	410	2012-09-06	Yes	N/A	Yes	N/A	Yes
Adelpha	basiliodes	406266	M	Mexico	Oaxaca	Pluma Hidalgo	410	2012-09-06	Yes	N/A	Yes	Yes	Yes
Adelpha	basiliodes	406268	M	Mexico	Oaxaca	Pluma Hidalgo	410	2013-09-09	Yes	Yes	Yes	Yes	Yes
Adelpha	basiliodes	406273	M	Mexico	Oaxaca	Pluma Hidalgo	410	2012-09-06	Yes	Yes	N/A	Yes	Yes
Adelpha	basiliodes	406274	M	Mexico	Oaxaca	Pluma Hidalgo	410	2012-09-06	Yes	Yes	N/A	Yes	Yes
Adelpha	basiliodes	406278	M	Mexico	Oaxaca	Pluma Hidalgo	410	2012-09-10	N/A	N/A	Yes	N/A	N/A
Adelpha	basiliodes	406279	M	Mexico	Oaxaca	Pluma Hidalgo	410	2012-09-13	Yes	Yes	Yes	Yes	Yes
Adelpha	basiliodes	406280	M	Mexico	Oaxaca	Pluma Hidalgo	410	2012-10-16	Yes	N/A	Yes	Yes	Yes
Adelpha	fessonia	64830	F	Mexico	Michoacán	Arteaga	N/A	1995-08-27	Yes	Yes	N/A	Yes	Yes
Adelpha	fessonia	79005	F	Mexico	Michoacán	Uruapan	N/A	1995-11-16	Yes	Yes	Yes	Yes	Yes
Adelpha	fessonia	79007	F	Mexico	Michoacán	Uruapan	N/A	1995-11-16	Yes	Yes	Yes	Yes	Yes
Adelpha	fessonia	114135	F	Mexico	Michoacán	Uruapan	N/A	1996-11-28	Yes	N/A	Yes	Yes	Yes
Adelpha	fessonia	116835	F	Mexico	Michoacán	Arteaga	N/A	1997-01-03	Yes	Yes	N/A	Yes	N/A
Adelpha	fessonia	117065	F	Mexico	Michoacán	Uruapan	N/A	1997-01-22	N/A	Yes	N/A	Yes	N/A
Adelpha	fessonia	117752	F	Mexico	Michoacán	Arteaga	N/A	1997-02-04	N/A	N/A	Yes	N/A	N/A
Adelpha	fessonia	124612	F	Mexico	Michoacán	Uruapan	N/A	1997-05-17	Yes	Yes	Yes	N/A	Yes
Adelpha	fessonia	70355	M	Mexico	Michoacán	Arteaga	N/A	1995-08-31	Yes	N/A	N/A	Yes	N/A
Adelpha	fessonia	71456	M	Mexico	Michoacán	Arteaga	N/A	1995-09-04	Yes	Yes	Yes	Yes	Yes
Adelpha	fessonia	113069	M	Mexico	Michoacán	Arteaga	N/A	1996-11-08	Yes	Yes	N/A	N/A	Yes
Adelpha	fessonia	113673	M	Mexico	Michoacán	Arteaga	N/A	1996-11-14	Yes	Yes	Yes	Yes	Yes
Adelpha	fessonia	117066	M	Mexico	Michoacán	Uruapan	N/A	1997-01-22	Yes	Yes	Yes	Yes	Yes
Adelpha	fessonia	117068	M	Mexico	Michoacán	Uruapan	N/A	1997-01-22	Yes	Yes	Yes	Yes	Yes
Adelpha	fessonia	117696	M	Mexico	Michoacán	Arteaga	N/A	1997-02-03	N/A	Yes	N/A	N/A	N/A
Adelpha	fessonia	123838	M	Mexico	Michoacán	Arteaga	N/A	1997-08-30	Yes	Yes	Yes	Yes	Yes
